# Supplementary material for: Multispecies Fisheries in the Lower Amazon River and Its Relationship with the Regional and Global Climate Variability
Source: PLoS One. 2016 Jun 17;11(6):e0157050. doi: 10.1371/journal.pone.0157050 (PMC4912141; doi:10.1371/journal.pone.0157050)
Supplement: S1 Dataset — Dataset of CPUE in the river for fishing grounds in Óbidos, Santarém and Monte Alegre and taxonomic families of fish. (AN) Anostomidae, (SR) Serrasalmidae, (CI) Cichlidae, (HY) Hypophthalmidae, (LR) Loricariidae, (PI) Pimelodidae, (PC) Prochilodontidae, (SC) Sciaenidae, (DR) Doradidae, (CL) Clupeidae. (XLSX) [file pone.0157050.s001.xlsx]

## Sheet: river
	River CPUE
	Obidos										Santarem										Monte Alegre
	AN.	SR	CI	HY	LR	PI	PC	SC	DR	CL	AN.	SR	CI	HY	LR	PI	PC	SC	DR	CL	AN.	SR	CI	HY	LR	PI	PC	SC	DR	CL
1993-01-01											10	8.3743	4.56914	43.5		4.20516	3.78258		1.49849	2				2.85714		18.3686			4.61522	1.42857
1993-02-01											1.99312	22.3275		5.75563		3.90746	7.34665		7	4.5				14.2857		4.59643
1993-03-01											4.16667	3.53584	2.16716	4.62963		7.97081	6.39034	2.61162	0.805556	10.6513							7.40741
1993-04-01											12.5	6.6025	0.891662	2.725		3.4717	4.93255	5.04902	0.644858	5.95535						2.35	5
1993-05-01											0.141667	5.58179	0.291667	0.64135		4.31052	20.3369	3.27683	0.840909	2						4.16101	0.714286		0.61039	7.14286
1993-06-01											1.50568	1.65243	0.352722	0.75		7.58268	3.11381	2.28384		4.07681	4.16667			4.73333		5.05004	6.25		0.338098
1993-07-01				4.70833		27.25				8.33333		0.583333	0.280945	3.5	9.08542	5.0577	3.49052			5.48874				24.5		4.77916	2.1875
1993-08-01				2.44444		25.0954	7.97083		2.13534		9.77778	7.93746	1.35366	85.7143	0.905556	11.3002	6.86097	15.8333	1.19799	1.52958		14.0625				8.17832		0.569444	38.55
1993-09-01				4.72189		18.3635			2.03012		7.53205	5.0457	4.05556	6.20704		10.2955	13.8372	3.96112	1.06131	4.76695	1.33333	5.64382	1.01448		16.5708	22.1173	3.85721	2.68692	1.23056	1.31106
1993-10-01						10.8185			1.56854		2.21224	6.74141	3.47798	0.257812		7.91272	9.82033	5.25063	2.64174	3.70496		16.1942	7.4425		10.6333	10.3599	1.76366		0.152168	7.97683
1993-11-01						8.9912			0.676667			7.58953	2.16966			4.73424	6.24207	6.90864	0.164357	23.4854		8.39358	1.52622			4.33255	14.1569	2.66613	1.07788	9.34259
1993-12-01				10		10.7		22.2222	10			11.4286	3.21909			9.94281	5.32072	3.53175			5.83333	3.01808	8.17414	20.1667	4.67799	6.94859	1.35877	3.5	3.7757	1.66667
1994-01-01						3.41667			7.625	12.5	5.2363	1.6553	6.03491			2.04176	13.3333	6.01772	7.08333	19.3229		3.625	14.9583	15.25	10.3417	11.325	0.75	25	12.3897
1994-02-01				25							6.00092	1.16535	7.39593			2.80476	3.99598	7.86627		4.98138		4.5429	1.3904	17	1.73513	19.3443	5.19985	6.09744	4.54779	0.642857
1994-03-01											3.71585	10.4184	2.98871	11.4583		3.198	5.54871	11.0949		5.52694	4.30444	2.07781	0.705589		4.29723	7.73333	10.4652		4	0.533333
1994-04-01						4.25					5.67848	8.89287	3.17415			17	9.93095	3.61111	2.5625	8.35919		18.7788			47.4333		10.3538		3.75
1994-05-01											3.18244	4.31071	1.54986		3.80833	4.86792	8.9179	3.97577		3.55081	2.375	4.75443				4.97832	24.7404		0.345455
1994-06-01						49.1429	38				2.76347	3.7998	1.20833	4.6875	12.7924	3.30243	3.57181	3.72183		9.07523		7.5		8.51111		10.178	10.6434		1
1994-07-01						6.75					3.29419	1.90091	0.166667	0.125		9.42919	4.99506	5.17597	4	7.35564		1.23813				4.01877	6.74799		1.06275
1994-08-01		9.32143		1.3		15.2278			0.247766		4.2915	3.87634	3.456	3.5266		18.1829	5.96931	1.76202	0.958346	4.87404	6.035	2.0237	2.875		4.075	20.5643	9.46194	3.33333	1.93299	9.125
1994-09-01		22.2222		1.95988		13.5951			1.77253		7.18767	9.4837	2.09294	15.8254	10.25	27.7599	6.94677	3.04201	0.401718	14.6703	3.61496	15.6664	3.10512			13.3325	29.0846	1	0.673573	5.91667
1994-10-01				0.979167		20.755			4.80931	5	6.1014	7.86289	0.60674	0.133333		12.2111	10.0808	6.88525	3.23883	12.6411	7.11111	10.7657	2	16.4571	7.08888	26.457	9.04665	11	0.396142
1994-11-01			4.16667		10.4917	24.1157	4.95833	3.11111	0.0555556	3.33333	3.80943	3.46511	3.10703	18.9744	3.73037	4.35833	7.7224	9.13761	0.714896	3.52027		9.22924	4	29.691		6.19317	14.5834	4.40427	4.34298
1994-12-01						0.190476	5.07143	1.71429			1.66667	13.832	1.90049	16.3927		2.921	2.04968	3.53817	0.943182	29.1667	4.16667	9.7619	5.83333	46.8354	31.775	6.62516		2.61905	0.793529	2.06667
1995-01-01												2.05357	2.95489	72.3463		4.38704	6.30669	5.50066	0.770833		3.33333		6.83333	11.1	25.8542	0.168651			0.942933
1995-02-01				16.397		0.928571					6.875	2.49691	3.65833	0.46875		14.8663	5.2716	6.42294	2.25	16	3.15714	0.142857	1.07658	58.7186	6.81011	1.97533	2.47163		4.47917
1995-03-01											8.47347	1.97959	0.508332			2.80426	4.51378	6.90959				0.5	0.625	26.5			3.67539		1.25
1995-04-01											4.41453	4.69527	2.06884	0.0555556	17.7875	6.37834	3.69373	4.61475	0.428241	5.62409		4.13462	4		8.69611	7.20833	6.43274		6
1995-05-01											3.125	2.8332	0.725094			4.04397	25.3772			5.22764	2.27273	5		11.8296		10.8586		4.89268		9.49495
1995-06-01											0.454545	1.06647	0.7375		29.5208	3.04356	29.7219	2.66667	2.53125	2.78232						3.3	4.58333
1995-07-01						17.75					2.58931	1.05993	0.989181	1.66667	11.8036	19.2042	3.65443	1.33333	0.193489	9.25183		3.75		28	4.63542	20.8003	3.33333	1.125	1.4361
1995-08-01		1		10.3655		21.6612		1.5	2.63155		0.706473	2.13302	0.230405	58.0833		13.4561	8.21229	4.16667	0.21367	10.526	8.75	6.36145	3.72041		16.9792	13.4261	3.91784		0.477537	6.25
1995-09-01		1.38889								2.77778	11.7115	5.10266	0.714286	21.1949		20.7794	9.03663	1.875	1.1025	7.53615		5.25453	3.47983	30.825		21.3463	16.6486	4.96154	0.608581	2.1
1995-10-01						42.2182	65				6.67	19.4898	3.13141	33.7396		13.7705	15.3349	2.75	0.806245	11.5557	4.58333	17.3438	6.40657		8.12194	28.0447	16.0147	5.86538	2.66667
1995-11-01	2.08333		4.16667			39.3976	5	18.3333	7.23718	7.29167	4.16667	5.02552	2.02063		8.74306	12.2669	7.84174	8.33333	2.84632	5.5		5	4.52196	23.504	16.1315	3.0879	6.58514	11.875	2.5
1995-12-01	8.57143		1.42857			2.78125		21.4286		9.375	4.375	1.00316	1.9611	41.7411	5.084	2.39658	2.14854	13.25		5		9	1.66667		14.176	7.30357	17.8209	4.625
1996-01-01						3.41			0.979167			13.1463	0.901815			1.86454	3.42147	1.75	1.375	5.48802				15.3611		8.35069	20		3.98611
1996-02-01						11.7778			0.111111		6.25	0.988089	0.494939		27.5417	4.86969	5.2775	1.09375	0.4375	1.09375		2				4.5	13.5417	18.3801
1996-03-01											1.66667	4.24107	2.58097	1.25	38.675	11.9167	5.04853			3.08333			3.75				3.31197
1996-04-01				81.3333								1.22222	0.833333			1.77778	11.0119					8.33333
1996-05-01				21.4286		15.6794						1.19749				4.87071	4.02561	1.58333		4.9373		6.79739				3.07812	3.83333
1996-06-01						26					11	2.875	2.1875	122.833	7.87222	7.86791	10.4167	1.25	0.388889	4.90589		8.57723					0.535714	3.22024		1.66667
1996-07-01		0.666667		14.125		20.9185	153.333		0.0925214		0.5	3.97119	1.95366	21.6723	7.7875	12.0624		1.43712	0.166667	9.91357					22.25	25.128			0.2
1996-08-01				1.34226		18.4623			1.54724	5.95238		22.5	1.42335			14.225	3.63095			7.78169		4.83333		1.9		33.3551
1996-09-01		8.33333				6.79987	5.83333		0.969321	1.19048	3.49118	5.53646	0.883333	5.35714		58.9048	7.86226	3.75	0.396598	6.20697	9.89583	3.49152				16.4286			1.0625
1996-10-01		0.78125	0.390625			19.0678	0.78125		2.125	20	3.46895	7.49968	2.103	22.4722		10.2608	7.44629	2.42039	1.37416	1.67857		1.52131				12.7231	11.1111		1.97619	3.9678
1996-11-01	0.8			4		5.44112		8	0.277778	12	3.00738	4.25925	2.3335			7.99593	2.86432	5.34722	1					12.05		5.88794		0.4	0.125
1996-12-01				0.30303		11.1111					1.77915	2.86786	5.09769		2.96567	8.58026	5.27061	2.5828	1.92857	8.59799							1	1.28
1997-01-01						14.2857				3.57143	2.125	0.414691	1.89099		2.58542	3.37642	1.06702	2.55102	0.785714	5.2753				66.6527		3.51482		3.1
1997-02-01			2.04167			3.85129					1.34544	1.02723	7.25	6.6		5.66704	4.53013	2.68909	1.00397	2.43098		16.25	0.791667	44.8877		7.54035
1997-03-01				25.0897		2.65282		1.17949			2.71571	3.6773	0.927259	26.4127		4.01197	8.49625	0.879259		1.57143				20.9535		1.22734		0.749444		0.816667
1997-04-01						4.44444					1.13393	1.45042	1.04167		7.90555	9.34744	4.3088	1.39527	0.321429	3.71907				54.9842		2.19049		0.267857		1.12143
1997-05-01						3.83333			1.45833		5	1.58782	1.07143	18.7208		3.78325	8.80576	3.54167						13.9444		8.58333	15.5
1997-06-01						9.91369			0.541667		4.2565	2.90247	0.923339		28.3687	3.69541	4.48507	5.05254	4.87037	4.83333						15.192			0.114469
1997-07-01						26.9426					0.428571	5.7206	0.755394	15	3.82031	12.4936	7.56986	1.33333	0.391204	8.88889		4.44444			35.6	3.84562
1997-08-01		28.75				13.3612			0.291667		7.53714	2.977	1.4			6.41091	4.13836	7.17738	0.193785	8.16538		12.245				18.1293	10.9375			1.52778
1997-09-01	37.1429	68.75				15.4	40.5389	6.25	2.53125		3.21549	7.7971	1.84102	12.2917		12.6295	8.37571	1.32633	1.76723	5.86725		7.5	2.85714		12.6417	19.979	2.77069	1.42857	3	3.25
1997-10-01	11.1111	14.8115				12.7418	28.75		0.253788			12.8296	3.85325			6.9648	13.2536	6.66817	1.69027	8.33333		1.03837	2.44652		14.3522	10.1715	2.55606	1.57982	1.45833
1997-11-01		32.0833	68.75			24.1766	61.4583	46.875	0.185185		8.27212	7.73091	3.8392			8.86016	5.83564	5.26644	3.71912	1.25	1.36364	9.35987	5.88535		9.10516	11.9322	6.42285	7.6091	4.05417
1997-12-01		29.7083	4			4.65065		6.77621	13			8.5625	5.62561			4.91183	5.41667	2.81242					6.75		6.99846	15.8363			4.71154
1998-01-01						5.47222	8.33333		0.222222			5.45833	3.77901	6.90741	7.26959	6.0117	7.52214	5.4337	6.25	11.25		7.5	6.19288		10.3313	22.4889	5.45789	8.47115	8.07569	5
1998-02-01											1.875	4.28314	0.989583	7.50774	13.7708	9.92101	8.54167	6.10867					8.1		8.19809	9.61001		4	8.00997	0.45
1998-03-01				17.9167		9.25						2.0873	1.2088	11.1785		7.58353	5.42559	3.00739	8.16667	11.0098	0.833333	0.444444	8.75	17.9961	16.3514	8.351	15.9722		2.61856
1998-04-01						6.85						5.67056	2.83333	4.35648	17.7875	6.86731	5	11.1667	1.58549	8.53682		6.71333	2.5		30.8316	8.74179			5.37138
1998-05-01		20.8333					6.25			4.45833		6.27048	0.75	12.5		12.1735		3.58333		35						10.3587
1998-06-01						8.375	2.59375					3.25	7.75		7.3802	8.15881	9.25			6.88009		7.48826	7.875			4.16149
1998-07-01						27.1371						0.805556			8.33927	29.9813	7.14286	3.625	0.0694444	11.6545		3.93393			4.17188	24.9758		1.125	1.28846
1998-08-01				8.16667		7.97942			9.51515	20.3333	1.25	3.43888			11.0365	27.4681	12.1406	4.67359	1.09107	9.0934	6.5625	2.2818				7.67827	5.54278	1.5	0.75
1998-09-01		4.33333		6.66667		14.1111	36.6667				4.16667	2.65235	0.75		6.83333	15.6574	12.9773	3.875		8.76517		5.13541	0.528966		11.5312	3.61662	3.66658	0.900444	3.39256
1998-10-01		34.7468	4.28571			8.63339	25.3247		0.309524	20	2.5	8.38522	2.37957		14.1778	15.9	9.06108	4.16667	12.381	13.7838		6.07812	3.4375			5.99154	3.28125	1.5
1998-11-01		2.93495	3.08571			7.52027	8.33333	8.0122	0.227407	2.5	8.58333	10.5031	4.4			12.0713	6.89864		0.298611	11.25		2.11084	1.03243		5.23127	4.65841	3.47847	4.83981	3.73972
1998-12-01						2.38095						0.896035		18.4167	16.0423	11.2353	8.33333	5.45		12.1641		2.5	5					3.5
1999-01-01				53.5714		14.2857					5.82981	3.59902	1.29167	25	29.8302	4.35509	5.41982	4.99502		9.83333		5.55556	1.73481		1.12035	3.74682	51.3125	1.44906	4.3456
1999-02-01				35.3462				4.47917		4.33333		10.841	5.5		15.4687	6.99335			0.612868	7.5625			0.833333		0.642639	5.41073	9.375	4.27052	3.37403
1999-03-01											2.39708	21.875	0.75		15.3871	5.79167	5.375	3.0744		8.3117	9.375		0.625			12.1118	0.625		4.79167
1999-04-01				13.3135				17.7083			1	4.64015		75		7.99124		13.125		16.3542		1.61645	0.75			2.76265	1.25
1999-05-01											1.25	6.14583		58.1997	3.04848	6.6109	10	2.25737	0.415417	5.40818		2.67788			15.0157	5.41667	5	1.25
1999-06-01						11.3569					1.34658	2.54662		20.3685	2.95208	12.6083	10.351	3.50185	1.43333	3.83636	1.3141				15.3508	5.04762	6.5625			0.839744
1999-07-01						13.4805						0.95			8.9	9.16401	11.1502	13.5417	0.208791	7.62582	3.66667	2.75	1.66667			13.7285	4.97222
1999-08-01				15.873	1.01875	15.4194		9.72222	0.21		6.96499	1.59923		27.0949	13.0824	22.2527	3.34355	3.25	0.259457	5.22221		0.171429				27.5584			0.0285714
1999-09-01	3	6.67666		5.29777		16.0496	37.8788		0.191148	5.24369	6.50425	1.52407	0.8125	16.0913	10.25	24.0581	7.75548	1.65417	0.977418	9.37992	4	6.10741				20.2953			0.339286	6.66667
1999-10-01		7.67857		23.75		19.2334	51.7857		0.369706		7.73002	4.95247	4.19467	50	3.19	19.2922	5.96913	3.57057	1.35217	15.2928		2.2387				17.6709	15.3669		0.19089
1999-11-01	4.44889	5.19107	1.02041	16.249		16.6545	1.8125	3.85183	0.332836	19.5833	13.8107	3.11337	2.1191		9.18022	10.388	3.08159	2.22486	1.3338	9.46203	6		6	28.55		8.26178	12
1999-12-01		5.97222				8.58141				12.5		2.23883	3.7314	7.5	4.23667	9.04286	3.40278	5.332		3.72917		3.33333	10.875			8.55212	1.66667	15
2000-01-01			6.25			5.44444			0.177778		10.2143	3.09998	1.5236		24.1998	5.10974	4.75	3.48624	2.99836	4.18452	15	5	5			10.3076		7.5		6.25
2000-02-01						3.89114				5.72917	6.35799	4.46802	2.4164	0.922523	11.9293	6.97636	6.83198	1.78702	4.7141	2.12516		6				7.61498			1.66667	2.5
2000-03-01								5			4.25578	3.02527	2.10799	6.44628	10.7946	6.07896	2.92385	3.24193		6.41182		0.533784	1.5				0.625	0.402027		0.416667
2000-04-01		0.459184		5		8.93716		1.93878		0.785714	4.46063	1.78279	2.5	5.09735		4.78489	2.25923	2.34624	2.8125	3.44006	7.8125	1.90345	6.25			1.66667				1.25
2000-05-01				17.0651		8.38115			0.252525		3.17632	3.6847	1.16122		10.6316	2.202	3.7165	1.16071		7.15125	5.5					4.95	2.25
2000-06-01						4.46805					0.86319	2.78912	2.75	11.0601	12.3987	6.75215	5.4675	3.10543	2.29051		4.04425	2.06667	0.266667	30.7692			11.0667
2000-07-01				14.2857		10.3143			1		3.60499	2.73548	1.61561	14.3682	8.34375	8.30423	2.51915	3.32358	2.82986	4.31273				3.63281		4.82296			1.12667
2000-08-01		0.114286		47.619		10.0984		0.392308	0.130052	6.28571	34.9295	2.46564	2.74167	3.64472	6.91906	13.6052	2.6138	4.56204	0.0423243	13.7753	4.23499	2.33333	1.5			11.2541	2.64087	1.83333	0.219586
2000-09-01	21.0526	19.3831		11.2917		16.5011		4.8	0.841765	10.3333	7.07405	5.68636	2.7738	6.16892	12.8125	13.6491	1.95222	3.73651	0.912793	9.53643	22.5	11.5729				16.0588	0.666667	6.25	0.153677
2000-10-01	10	23.8154		0.79969		8.86032		11.9048	0.691634	10.5159	4.18808	17.8829	1.17663	6.87483	3.63068	9.62492	5.32993	3.97707	1.08234	7.30022			1.25	18.6667	5.31666	15.9191	19.6389		0.297197
2000-11-01		22.6071				13.7328			0.363833	28.75	8.21699	11.547	1.86219	13.2049	11.0075	9.44637	3.76205	4.77983	0.551593	5.15691		4.75	2.5			11.6896	4.17839	3.47917
2000-12-01		1.57213	1.8462	5.8125	4.68478	4.71784	3.51746	0.874254	0.509195	10.116	9.88991	5.12524	3.06766	9.23333	9.75433	8.0792	9.69488	4.50598	3.925	4.32301	15.625	5	2.786	13.125		12.5	3.11742	8.75
2001-01-01		1.08333		1.25		8.13636	2.5	25	7.39592	1.66667	3.89932	6.6702	1.39608	9	13.3038	11.3246	4.06845	1.61037	3.03231	4.43543	2.5	2.1875	8.56427	48	9.65223	3.77422	1.5625	6.1875	3.54167	1
2001-02-01		9.16667				4.21509	10		0.527296		1.12245	4.34092	4.07136	1.11111		7.35279	4.54674	5.54123	2.91667	7.72359			6
2001-03-01		5	10			11.6667	10				3.80498	2.67372	2.34566	11.0918	25.7834	5.84746	3.44255	2.13175	0.0208333	1.569		1.5625		9.375		11.978
2001-04-01		1.75	1.25	9.25926		3.75	1.75		2.5		2.47588	2.1403	2.67404	158.412		4.26544	3.45206	2.74266	0.541667	1.91667	0.660714	2.43679	1.84375	23.3081	29.6458	9.25873		1.71429	3.91111	0.571429
2001-05-01	1.66667	3.75				8.45833	7.66667				3.24804	2.87886	1.07556	6.07562	35.4175	6.17418	4.32568	1.81502	0.6875	4.16468	14.75						11	5
2001-06-01	2.5	0.714286				6.82446				2.5	1.38318	2.16667	3.96427	5.41667	2.95208	3.98735	2.20377	2.91667		3.04167	0.30303				23.6167	4.29203	6.87643		4.95708	0.0869565
2001-07-01				9.71875		5.91397		0.238095			8.7543	1.36051	4.11111	5.82846	6.11875	5.24304	3.99883	1.825	0.470008	3.88258	1.22741	2.15267	1.25			1.17117	2.86545	2	2.75
2001-08-01	7.66667	22.7778		5		10.3892	19.9151		0.203904	2.16471	7.28461	7.3575	1.20696	27.5497	6.1125	13.6526	4.32224	2.67672	0.536453	4.71971	3.25853	0.737491	2.09145	4.16667	14.2625	13.9794	13.2108	0.989625	0.224501
2001-09-01	7.36323	0.312298		3.53557		11.2041	13.8909	2.65433	0.751112	4.76224	23.5563	9.9452	1.76972	2.33025	13.6667	11.2637	47.929	3.38501	0.924378	11.322	2.52021	1.49854	2.27014		4.77344	11.0484	2.64011	1.98749	0.380738
2001-10-01	33.3333	4.222		0.892361	3.54444	14.5123	37.5571		0.897536	13.9179	5.00878	6.1421	3.38781	6.875	8.50666	14.2665	13.2922	4.37057	1.39304	3.62446	4.37734	27.1957	1.50197	32.305	6.18347	14.9564	19.4406	3.78495	0.528214	0.583333
2001-11-01		2.89725			5.99524	10.6063	10.8956	8.125	0.610709	18.8729	8.64605	7.08072	3.5711		10.7942	9.5888	8.2264	4.32818	0.23307	8.30956	4.25	0.333333	6.36411	42.8333	6.30074	8.44925	1.48175	8.59316	0.642949	5.05787
2001-12-01		4			6.35501	4.23124	3	4.16667	3		3.6547	5.04518	4.4259		6.43297	6.20659	1.80116	5.82389		12.0547	1.25		2.31125		6.74816	7.2627	1.68467	2.42908		1.16667
2002-01-01						11.0202					2.7785	3.58676	3.13985		14.1782	7.97193	6.65975	2.48367		5.56305	2.59271	1.62202	4.63941	2.02311		6.7088	0.833333	3.96961	1	3.27725
2002-02-01		3.33333	1.25			7					1.79851	7.51251	5.04583	0.586919		6.74321	2.5	4.03415	3.43154	2.40101	1.24233	3.12745	2.7512	2.75	15.9742	7.42959	3.5	3.46757	1.37035	0.514529
2002-03-01		3.125									4.90278	4.76437	3.17158	9.51964		4.24	3.40969	2.24626	0.550498	2.48165	3.48424	1.28112	1.37741	51.351	17.4137	6.14967	2.66667	2.09594	2.5	1.17445
2002-04-01				0.933333			1.26667	10.6667	1.46667		9.92026	1.79913	1.13225	1.25	3.95278	5.40773	4.08952	2.58185		1.84605	1.21546	24.375	2.10676	7.5		4.45536		2.01495	2.15625	1.66667
2002-05-01											2.91298	1.99474	2.25	1.875		7.47741	1.27811	3.04608		5.785	1.95396		2.21464	1.25			15	2.29221		0.25
2002-06-01		3.33333	4.16667			3.68519		3.33333			3.99483	0.615605	0.512337		15.3508	5.36879	45.101	1.12083		1.3125	1.77778	1	3.56274	1		4	7	2.08333	7.65278
2002-07-01						2.72758		7.5			5.46398	3.72766	6.38522	3.91667	9.45625	9.44817	7.60753	1.40625	0.855244	4.765		5				9.14103	3.53333		2.5
2002-08-01		4.91667				8.88504			0.174107	3.33333	0.755558	2.28806	1.08635	2		24.1261	1.02211	3.30415	0.313388	16.037	4.80159	0.490745	2.76246			26.5369	6	3.43562	0.237453
2002-09-01		27.1985		3.75		13.9111	125		0.357797	10	10.1484	14.8309	2.44167	2.012		11.8709	1.52166	10.6679	1.15377	4.58279	6.57578	0.2583	3.91538			13.5029	1.24532	2.60657	0.495382	1.25
2002-10-01		3.49254			1.06333	8.01629	16.6667		0.605934	5.90294	12.4763	0.440654	5.48585	6		9.89877	12.8012	5.25778	0.557348	10.2015	56.5804	2.96521	2.36651			15.062	1.66667	3.23515	0.638208	14.1572
2002-11-01		0.530259	5.82812			6.78184	4.04136	2.89597	0.392389	4.75	4.30556	4.24514	1.44532		10.4917	4.10238	6.07743	1.87749	0.390043	6.12025	1.5	0.157143	4.26683			3.35515			0.223214	43.25
2002-12-01						6.83333					4.21284	3.05754	5.29969	1.625	21.1834	9.65236	7.61136	1.26669	1.70833	14.25	5		4.1	4.5		7.28083	3.33333	2.66667
2003-01-01						4.79167		5			4.81031	4.33333	1.51923		25.986	3.79306	5.41667	3.97692	0.75	1.5	1.75	1.66667	2.62083				3.75876	3.00154
2003-02-01						5.07272			3.75		2.08525	3.58286	2.875	2.5		7.38221	3.5	3.81301		1	1.49488		2.47543	2.5	7.34445	9.02778		2.83244	1.66667	1.62917
2003-03-01											5.99756	4.55744	1.63709	7.29167		7.93826	2.5295	2.05297		1.94792	4.14162	2.16525	1.14219	7.73438	11.9879	3.125	2.21242	13.0327	3.33333	0.75
2003-04-01											6.01711	3.07751	6.5665	14.1417		4.4968	2.25443	1.84967	1.03318	1.54167	2.97937	1.79929	2.20405	10.119	7.28892	5.04437	2.37677	4.07143	1.25
2003-05-01				21.6667		6.55602					4.55657	6.55769	1.8346	3.09722		4.91617	3.00462	3.45139	2.9	12.33	3.04679	2.3953	1.48018		5.7125	5.17758	3.81358	1.95966		1.25
2003-06-01						10.273					1.67339	1.82474	1.26419			9.37943	95.5963	1.08597	1.55455	2.90653	1.25	3.25349	1.23817	31.566	7.31653	6.13311	2.68452	1.875	8.47917
2003-07-01						5.0488					1.28912	2.29203	0.767854	1	35.4146	8.42893	7.94294	1.75944	0.666667	10	1.75092	1.90125	0.955955	2.29167		9.17029	4.17356	1.27753	2.5	2.89428
2003-08-01						13.7767					7.06996	4.51335	1.5	1.125	23.5671	20.8445	2.1993	1.59539	0.0458396	9.04167	3.5	1.16634	1.50226	8.25		21.0643	2.63767	2.51293	0.307895
2003-09-01		11.5				8.77712			0.140123	12.5	2.63184	12.558	1.5			13.9212	6.06931	4.76216	0.430076	5.30605	3.15079	6.8835	2.59431	0.75		22.0723	4.28894	3.48193	1.12385
2003-10-01		6.11905				10.1499	9.09091		0.896825		1.92813	1.80092	1.68346	0.75		10.3202	3.61957	1.1129	0.662804	7.548	3.45154	1.25148	3.3784			15.4503	4.03846	1.11874	0.744493	0.5
2003-11-01		19.4444				27.6639			6.25	9.44444	12.583	3.2497	3.1322	4		6.22992	29.5533	5.34787	1.29707	3.09953	1.42128	3.81648	5.10158		15.2829	3.4899	2.1688	1.41262	19.05	1.5
2003-12-01						3.12501			0.142857		4.5	5.8	2			27.7412		5.5		7.69669	7.5	2.0808	3.4524			5.77778	5	2.5	11.8854	2.5
2004-01-01						5.28205					7.39528	3.84344	1.2795	5.375		3.64429	9	7.67508	2.35	4.07143		5	3.875			10.7449	5.3125		6.62203
2004-02-01						5.91911			1.01786		1.06922	1.70033	1.625	0.625		6.25884	0.9375	1.5431	0.322917		1.5	7	1.66667					2.32228
2004-03-01		7.5									1.93137	3.47451	1.78768			8.57443	5.05	3.20112	0.9375	3.65096	1.9187	7.5	2.32382	18.0145		5.24456		1.74384	0.633333	1.8
2004-04-01											8.58088	2.05142	1.91667	11.9048		7.31106	0.814775	3.63064		4.75	5.46569	0.664141	2.09848			1.25	4	2.25
2004-05-01				16.4279		1.34367					3.46564	1.00769	1.4375	2.70833		10.4438	4.5	1.56414		5.37437	2.62123	2.15213	2.78118	8.85714		4.12329			7.07845
2004-06-01						20					4.44444	2.07007	1.29167	9.22222		7.06675	14.8069	2.25		3.71984	3.18454		6.33333	10		3.34504		3.68	12.4692
2004-07-01						8.33333				5		4.66047	2.29722	15.625		5.79603	2.3	4.46799	0.0514915	4.41667	8.16667					12.6508		5	0.047619
2004-08-01						11.3107				3.08333	8.88057	1.22738	2.05993	2.32857		9.46864	3.92282	2.13275	0.103773	0.8	5.80059	9.42357	1.19872			8.09948		2.125	0.207004
2004-09-01		0.0952381		5		25.9419	30		0.797062	5.33333	23.0452	24.1086	3.5	25.641		9.4143	5.65879	5.55556	0.3589	5.59892	0.119318	0.572745	1.61897		9.20983	9.05447		0.49532	0.436766
2004-10-01						27.5868					5.0498	0.534724		9.09375		7.51139	4.13329	2.16667	0.754223			4.31731			3.54444	9.27422
2004-11-01						9.72489						24.2708				5.27778	4.08333			10.25		3				6.5686		5	50
2004-12-01						13.2773			0.511111		5		3.33333			8.16667		3.33333				4		20		6.43228			42.3932
