# Supplementary material for: Multispecies Fisheries in the Lower Amazon River and Its Relationship with the Regional and Global Climate Variability
Source: PLoS One. 2016 Jun 17;11(6):e0157050. doi: 10.1371/journal.pone.0157050 (PMC4912141; doi:10.1371/journal.pone.0157050)
Supplement: S3 Dataset — Market index considering river and floodplain lakes for Óbidos, Santarém and Monte Alegre fishing grounds. (XLSX) [file pone.0157050.s003.xlsx]

## Sheet: MKT INDEX
	Market index
	River			Lake
	Obidos	Santarem	Monte Alegre	Obidos	Santarem	Monte Alegre
1993-01-01		0.612157	0.778369	0.361322	0.34444	0.27822
1993-02-01		0.182908	1	0.450151	0.179843	0.294131
1993-03-01		0.293519	0	0.296329	0.222416	0.310808
1993-04-01		0.144875	0.319728	0.909722	0.192439	0.225937
1993-05-01		0.132326	0.329492	0.603774	0.515257	0.51126
1993-06-01		0.390876	0.476352		0.270545	0.292131
1993-07-01	0.793175	0.31134	0.930482	0.404996	0.405714	0.508547
1993-08-01	0.731547	0.68123	0.133284	0.412702	0.421921	0.421943
1993-09-01	0.919169	0.29073	0.396613	0.0822337	0.272388	0.267162
1993-10-01	0.873373	0.194445	0.190011	0.171264	0.10814	0.0946912
1993-11-01	0.930009	0.0922963	0.104409	0.0558742	0.161018	0.149164
1993-12-01	0.39114	0.297307	0.458648	0.430242	0.192141	0.179681
1994-01-01	0.145133	0.0336227	0.283801	1	0.271508	0.185675
1994-02-01	1	0.0819852	0.600726	0.399762	0.358381	0.199671
1994-03-01		0.271666	0.226671	0.461548	0.379703	0.630197
1994-04-01	1	0.287117	0	0.386064	0.47138	0.419727
1994-05-01		0.142488	0.133849	0.779037	0.311984	0.522716
1994-06-01	0.563934	0.177859	0.493996	0.540392	0.382306	0.47085
1994-07-01	1	0.262171	0.307536	0.141784	0.330621	0.431038
1994-08-01	0.633322	0.462918	0.346048	0.524068	0.354161	0.258098
1994-09-01	0.393302	0.446295	0.184166	0.182176	0.332178	0.317644
1994-10-01	0.689023	0.206562	0.475121	0	0.341423	0.460081
1994-11-01	0.480083	0.398578	0.495336	0.0701941	0.262503	0.29557
1994-12-01	0.0273038	0.266725	0.483908	0.590333	0.401349	0.214879
1995-01-01		0.813543	0.233632	0.561144	0.294489	0.221015
1995-02-01	1	0.262992	0.769921	0.391069	0.457158	0.173771
1995-03-01		0.111329	0.814122	0.0601693	0.359656	0.430378
1995-04-01		0.129296	0.197641	0	0.373618	0.449749
1995-05-01		0.0978408	0.511588	0.472527	0.444012	0.351304
1995-06-01		0.0419657	0.418605	1	0.61323	0.528402
1995-07-01	1	0.403333	0.773624		0.626582	0.296521
1995-08-01	0.8619	0.732026	0.224208		0.598735	0.133783
1995-09-01	0	0.530964	0.612164	0.266503	0.50727	0.283997
1995-10-01	0.39376	0.442992	0.314943	0	0.522972	0.140936
1995-11-01	0.471772	0.216179	0.36325	0	0.133053	0.224985
1995-12-01	0.0638124	0.573518	0.133784	0.443086	0.0889355	0.0897122
1996-01-01	0.776913	0.0667168	0.497125	0.671821	0.569852	0.569595
1996-02-01	0.990654	0.101353	0.117121	0.754491	0.445615	0.525759
1996-03-01		0.19232	0	0.825356	0.544081	0.448171
1996-04-01	1	0.119754	0	0.773988	0.451756	0.441047
1996-05-01	1	0.293161	0.224536	0.896875	0.592385	0.643424
1996-06-01	1	0.761674	0	1	0.536512	0.336468
1996-07-01	0.185282	0.567309	0.528144	0.920003	0.365222	0.243163
1996-08-01	0.725331	0.28702	0.879433	1	0.314448	0.4811
1996-09-01	0.294031	0.69556	0.532041	0.672897	0.190355	0.201892
1996-10-01	0.441937	0.557404	0.406495	0.262516	0.0908865	0.197465
1996-11-01	0.309353	0.298271	0.971565	0.200903	0.0852187	0.0268974
1996-12-01	1	0.216288	0	0.421714	0.259502	0.642254
1997-01-01	0.8	0.168219	0.957689	0.606667	0.356251	0.236202
1997-02-01	0.653541	0.376938	0.754689	0.490723	0.463355	0.461123
1997-03-01	0.959218	0.624841	0.93405	0.534214	0.604867	0.656715
1997-04-01	1	0.305237	0.976277	0.681677	0.418344	0.737372
1997-05-01	0.724409	0.529374	0.592403	0.633248	0.656033	0.44449
1997-06-01	0.948192	0.0622251	0.992522	0.650494	0.0646	0.590142
1997-07-01	1	0.48746	0.0876194	0.64262	0.228696	0.511048
1997-08-01	0.315102	0.168708	0.42319	0.667119	0.414509	0.0939727
1997-09-01	0.0902625	0.452197	0.373949	1	0.185363	0.589319
1997-10-01	0.188298	0.129957	0.302697		0.196887	0.165128
1997-11-01	0.103528	0.197888	0.214099	0.19185	0.497443	0.175868
1997-12-01	0.0799972	0.179729	0.461749	0.13956	0.0669288	0.455959
1998-01-01	0.390099	0.215743	0.305898	0.694598	0.203761	0.387625
1998-02-01		0.328859	0.250469	0.625641	0.416128	0.614396
1998-03-01	1	0.377752	0.369437	1	0.279194	0.205148
1998-04-01	1	0.17591	0.161412	0.518411	0.267986	0.274471
1998-05-01	0	0.351088	1	0.581769	0.366803	0.469371
1998-06-01	0.763533	0.191211	0.213139	0.343173	0.259581	0.328642
1998-07-01	1	0.486568	0.703642	0.36598	0.31337	0.064231
1998-08-01	0.351043	0.391327	0.315779	0.423746	0.317568	0.0623789
1998-09-01	0.336331	0.281217	0.1257	0.12892	0.232295	0.114278
1998-10-01	0.0925336	0.192179	0.295318	0.300471	0.146623	0.256837
1998-11-01	0.230585	0.223522	0.185661	0.235931	0.340028	0.357124
1998-12-01	1	0.40878	0	0.166479	0.216246	0.135619
1999-01-01	1	0.325611	0.0540943	0.507638	0.326117	0.558299
1999-02-01	0.800436	0.148863	0.226331	0.833759	0.40676	0.263494
1999-03-01		0.0919868	0.439973	0.471475	0.302556	0.629096
1999-04-01	0.429166	0.702657	0.433078	0.462403	0.292701	0.50465
1999-05-01		0.69438	0.18449	0.530306	0.330433	0.575375
1999-06-01	1	0.559454	0.17337	0.81984	0.399317	0.38078
1999-07-01	1	0.177802	0.512563	0.768503	0.472788	0.592949
1999-08-01	0.740765	0.594052	0.992795	0.378771	0.550216	0.565314
1999-09-01	0.287168	0.508174	0.542529	0.397978	0.3489	0.5443
1999-10-01	0.418056	0.599704	0.498229	0.354992	0.427404	0.516108
1999-11-01	0.475867	0.189861	0.60534	0.544956	0.240384	0.182369
1999-12-01	0.3172	0.421864	0.21691	0.581326	0.674357	0.0760148
2000-01-01	0.458587	0.0857819	0.210112	1	0.0793503	0.159722
2000-02-01	0.404472	0.162767	0.428249	1	0.268031	0.217564
2000-03-01	0	0.276578	0		0.341764	0.343086
2000-04-01	0.814047	0.335176	0.0882646		0.333358	0.577923
2000-05-01	0.990174	0.0669619	0.389764	0.722867	0.440971	0.548053
2000-06-01	1	0.375178	0.638187	0.68046	0.524089	0.628248
2000-07-01	0.960937	0.436364	0.882423	0.677684	0.346618	0.742391
2000-08-01	0.892909	0.202228	0.468604	0.272436	0.414157	0.222402
2000-09-01	0.330066	0.308199	0.280738	0.137344	0.456493	0.0881488
2000-10-01	0.145072	0.270188	0.566158	0.142696	0.231894	0.597995
2000-11-01	0.209809	0.325752	0.439505	0.114048	0.392047	0.612839
2000-12-01	0.312934	0.256108	0.420748	0.188704	0.304736	0.496793
2001-01-01	0.199573	0.346007	0.595312	0.490143	0.269704	0.147615
2001-02-01	0.176297	0.218554	0	0.30045	0.17496	0.456251
2001-03-01	0.318182	0.288519	0.931815	0.552283	0.383413	0.624605
2001-04-01	0.642139	0.910742	0.443988	0.495955	0.275755	0.639332
2001-05-01	0.39265	0.18599	0	0.387189	0.353951	0.521813
2001-06-01	0.54427	0.335471	0.106947	0.492096	0.314088	0.375903
2001-07-01	0.984998	0.266189	0.0872922	0.283864	0.356548	0.541613
2001-08-01	0.225922	0.546312	0.34289	0.43315	0.37714	0.408238
2001-09-01	0.331424	0.10781	0.407403	0.37945	0.397243	0.453852
2001-10-01	0.141487	0.316172	0.426328	0.469397	0.28299	0.454524
2001-11-01	0.182858	0.157767	0.608287	0.176933	0.290801	0.169489
2001-12-01	0.170939	0.136574	0.317807	0.121826	0.273411	0.09477
2002-01-01	1	0.171951	0.327452	0.478416	0.464159	0.167661
2002-02-01	0.604317	0.215252	0.241639	0.153959	0.380442	0.39271
2002-03-01	0	0.389941	0.642508	0.641643	0.464273	0.375936
2002-04-01	0.0651163	0.208187	0.26281	0.231404	0.434759	0.483791
2002-05-01		0.351339	0.0544406	0.158804	0.502659	0.34984
2002-06-01	0.253827	0.0731674	0.178084	0.486472	0.404936	0.550773
2002-07-01	0.266689	0.252015	0.453101	0.549562	0.650143	0.251792
2002-08-01	0.513315	0.512953	0.599504	0.541534	0.263623	0.490833
2002-09-01	0.0979988	0.234389	0.452364	0.525127	0.186716	0.227281
2002-10-01	0.224246	0.251884	0.155807	0.57695	0.198811	0.132678
2002-11-01	0.268908	0.10504	0.0636019	0.134728	0.109683	0.107623
2002-12-01	1	0.161411	0.438261	0.201969	0.0879669	0.0925812
2003-01-01	0.489362	0.0728237	0	0.196479	0.143678	0.0476901
2003-02-01	0.574961	0.36959	0.39791	0.154232	0.125232	0.102809
2003-03-01		0.448567	0.218829	0.33439	0.365063	0.560169
2003-04-01		0.454836	0.408352	0.406008	0.418861	0.358417
2003-05-01	1	0.187895	0.208474	0.40057	0.386637	0.447422
2003-06-01	1	0.0813586	0.590932	0.527628	0.416689	0.251498
2003-07-01	1	0.135548	0.42585	0.528153	0.503887	0.534166
2003-08-01	1	0.307257	0.716006	0.45149	0.349001	0.373556
2003-09-01	0.266642	0.295074	0.514647	0.393944	0.271499	0.279452
2003-10-01	0.386564	0.376206	0.516156	0.565641	0.212299	0.524292
2003-11-01	0.440488	0.149358	0.0655459	0.0659199	0.125286	0.387827
2003-12-01	0.956284	0.52108	0.141973	0.0587445	0.109771	0.0835053
2004-01-01	1	0.202072	0.340521	0.17638	0.0701892	0.0719263
2004-02-01	0.853271	0.488843	0	0.456223	0.218699	0.206285
2004-03-01	0	0.299726	0.593665	0.697579	0.438775	0.455153
2004-04-01		0.469134	0.0794745	0.562987	0.258393	0.271989
2004-05-01	1	0.431197	0.470077	0.464976	0.152644	0.382482
2004-06-01	1	0.363011	0.342074	0.32386	0.328951	0.291933
2004-07-01	0.625	0.540732	0.489107	0.44452	0.292162	0.275022
2004-08-01	0.785791	0.381485	0.301608	0.396065	0.246145	0.506382
2004-09-01	0.460668	0.340736	0.420993	0.258757	0.246764	0.497643
2004-10-01	1	0.567817	0.541214	0.671056	0.104634	0.142265
2004-11-01	1	0.120272	0.101731	0.505522	0.277757	0.164981
2004-12-01	0.962932	0.411765	0.362954	0.622109	0.0382249	0.16623
