# Supplementary material for: Multispecies Fisheries in the Lower Amazon River and Its Relationship with the Regional and Global Climate Variability
Source: PLoS One. 2016 Jun 17;11(6):e0157050. doi: 10.1371/journal.pone.0157050 (PMC4912141; doi:10.1371/journal.pone.0157050)
Supplement: S4 Dataset — Time series of environmental variables and climate indeces. (ARD) Amazon River Discharge, (WL) Water Level, (RF) Rainfall, (u) Zonal Wind Component, (v) Meridional Wind Component, (TEMP) Surface Temperature, (SPFH) Specific Humidity, (RUNOF) Runoff, (LHF) Latent Heat Flux, (SSTA) Sea Surface Temperature, (MEI) Multivariate ENSO Index, (GITA) Atlantic Inter-Hemispheric Sea Surface Temperature Gradient, (NAO) North Atlantic Oscillation. (XLSX) [file pone.0157050.s004.xlsx]

## Sheet: Anomaly Environment data
	ARD	WL	RF	u	v	TEMP	SPFH	RUNOF	LHF	SSTA	MEI	GITA	NAO
1993-01-01	0.466376	0.352768	-0.0811077	-0.304727	0.108994	-0.688584	-1.22388	-0.563995	1.68323	-0.274385	0.64	0.4	2.1
1993-02-01	0.427384	0.346723	0.173638	0.473337	0.364219	-0.339424	-0.763575	-0.278618	0.269467	-0.299299	0.941	0.1	0.3
1993-03-01	0.677207	0.503759	-0.40477	0.185762	-0.0284678	-0.967436	-1.26144	0.261099	0.561669	-0.191908	0.956	0	1.2
1993-04-01	0.753231	0.568501	0.0668858	0.724489	0.0941953	-0.0940873	-0.317461	0.0104651	1.43162	-0.401312	1.38	-0.1	1.4
1993-05-01	0.479318	0.338272	-0.916293	-0.121262	0.488979	0.415322	-0.185875	-0.059845	1.42375	-0.183406	1.983	0.3	-3.6
1993-06-01	0.229174	-0.44303	-0.729961	-0.13834	-0.195233	-0.127222	0.260649	-1.00277	1.03075	-0.167035	1.531	0.1	-0.3
1993-07-01	0.127105	-2.37716	0.201173	0.0782147	-0.123693	0.0303119	0.545759	-0.682753	0.935774	-0.104598	1.142	-0.1	-0.2
1993-08-01	0.00975131	-2.08648	-0.0677663	0.182822	0.7063	-0.883907	0.58757	-0.711323	0.857084	-0.287655	1.054	0.1	-0.2
1993-09-01	0.00263167	-0.832719	-0.337438	1.03342	0.503841	0.0699542	0.154842	0.090829	-0.0185872	-0.16131	1.001	-0.2	-2.6
1993-10-01	0.164545	0.282848	-0.161748	1.36709	0.0549638	-0.5122	0.484656	-0.210644	1.07844	0.254428	1.081	-0.2	-0.7
1993-11-01	0.459642	0.479146	0.574182	2.00656	-0.0884187	-0.688957	1.30235	0.2062	1.44154	-0.0252673	0.846	-0.6	2.5
1993-12-01	1.56146	2.69082	0.00200609	0.615391	-0.643038	-0.571855	1.10749	0.40559	0.803263	0.315655	0.582	-0.8	2.6
1994-01-01	2.20684	2.23782	0.983439	1.59427	0.556409	-0.606776	0.676965	1.22929	-0.93819	0.0581174	0.384	-0.8	2
1994-02-01	2.31589	1.6825	0.41458	0.567718	-0.107098	-0.687802	-0.408459	0.793205	-0.468353	0.0154139	0.191	-0.8	-0.4
1994-03-01	1.90545	0.913637	0.367887	1.1387	0.662845	-0.961908	-1.39183	0.366297	-0.691611	0.0699168	0.126	-1	4.4
1994-04-01	1.35261	0.272246	-0.347029	1.77542	0.735237	-0.554635	-0.920072	0.212605	-0.933238	-0.0633865	0.449	-0.7	1.1
1994-05-01	0.919993	-0.299537	-0.00581341	0.395706	0.268173	-0.753875	-0.586485	0.171187	-0.769219	-0.131474	0.618	-0.6	-0.5
1994-06-01	0.849678	-0.433992	1.83122	0.365057	0.551511	-1.1963	-0.117436	-1.03539	-0.711114	0.0187016	0.612	-0.5	2.1
1994-07-01	1.05166	-0.509383	0.585264	-0.104674	1.10206	-1.18217	0.0701598	-0.354696	-0.694031	0.0993431	0.876	-0.2	0.8
1994-08-01	1.0216	-0.544046	0.0564531	-0.437714	1.04792	-0.718421	-0.136728	-1.07666	-0.19113	0.0849448	0.632	-0.1	-1
1994-09-01	1.08828	-0.405939	-0.369525	-0.827117	0.114868	-0.531482	0.439769	-0.916835	-0.751107	0.267965	0.649	0.1	-0.1
1994-10-01	1.11283	-0.0231081	0.480206	-1.65207	0.709378	-0.269542	-0.67525	-1.25531	-0.23037	-0.0368425	1.346	0.3	-1.2
1994-11-01	0.468357	0.750432	-0.0392224	-0.0473548	0.394724	0.0324119	-0.592909	-1.33218	-0.411338	0.00453882	1.245	0	0.2
1994-12-01	0.0365873	0.0217343	-0.896802	-1.13824	0.23832	0.528513	-0.5992	-1.39558	-0.382222	-0.203684	1.188	0.1	1.6
1995-01-01	0.253455	0.449695	-0.649462	-1.54914	-0.0619888	0.882116	-1.61972	-1.845	-0.106888	0.0115058	1.174	0.2	1.4
1995-02-01	-0.614235	-0.245892	-0.533578	-1.4605	0.507751	0.152975	-1.63613	-1.52585	-0.290967	0.0484036	0.883	-0.3	2.3
1995-03-01	-1.15913	-0.664917	-1.62279	-0.551465	0.901658	0.279174	-0.942659	-1.21086	0.0500176	0.293732	0.805	-0.5	1.8
1995-04-01	-1.15861	-0.770563	-0.0688281	-0.479621	1.22237	0.471001	0.236043	-0.634733	-0.389952	-0.13533	0.342	-0.4	-1.9
1995-05-01	-0.686628	-1.18582	0.414437	0.746331	0.747797	-0.130732	-0.130425	-0.468174	-0.45823	0.313144	0.456	0	-0.8
1995-06-01	-0.476665	-0.171762	0.299513	1.7999	1.13812	0.868728	0.761014	0.415195	-1.81863	0.314094	0.481	0.1	-2.1
1995-07-01	-0.572073	-0.232305	-0.612342	0.571709	0.90834	0.602492	0.346301	0.700337	-1.1951	0.191603	0.291	0.3	-1.4
1995-08-01	-0.79061	-0.452022	-1.29962	0.55472	1.27679	0.1668	-0.157759	0.242711	-0.419972	0.0814319	0.065	0.6	-0.8
1995-09-01	-1.609	-1.44284	-0.74931	0.779509	0.440371	-0.458968	0.44299	-1.23272	-0.470449	0.174312	-0.361	0.6	0.6
1995-10-01	-1.77863	-1.05084	-0.836182	1.00781	-0.158058	-0.616944	0.681852	-1.08716	-0.608787	0.383094	-0.442	0.7	-0.3
1995-11-01	-1.48272	-1.56514	1.10653	1.07371	-0.356399	-1.01015	0.573407	-1.31273	-0.119049	0.309655	-0.492	0.9	-3
1995-12-01	-0.380683	-0.348461	0.271435	1.59503	1.07826	-0.467058	0.087473	-1.27932	-0.540456	0.617089	-0.503	0.7	-3.8
1996-01-01	-0.0425292	0.0342943	0.907493	1.74082	1.5026	-1.04386	-0.0332521	-0.477691	-1.05881	0.238138	-0.605	0.8	-1.8
1996-02-01	0.105386	0.177405	0.0592703	1.43188	1.34849	-0.676124	-0.313816	0.1435	-0.880452	0.425509	-0.62	0.4	0.9
1996-03-01	0.631995	0.572683	0.808617	1.22762	0.937531	-0.26259	-0.523284	0.292512	-0.786066	0.256901	-0.263	0	-2.6
1996-04-01	0.840264	0.805831	0.992496	1.17791	0.751437	-0.591365	-0.700694	0.153933	-0.677098	0.379971	-0.524	0	-1
1996-05-01	0.618416	0.64021	0.31893	2.56181	1.08712	0.254718	0.181669	0.017136	-1.41179	0.359061	-0.234	0.1	-1.8
1996-06-01	0.509502	0.513547	0.230847	1.69688	2.00126	-0.113292	-0.448777	-0.163626	-1.18181	0.24705	-0.026	-0.1	0.7
1996-07-01	0.395914	0.486778	-0.160501	0.483587	1.12104	-0.252372	-0.453267	-0.264638	-0.974052	0.118264	-0.151	-0.1	1.1
1996-08-01	0.296055	0.421182	-0.0582925	0.457218	1.98107	-0.807731	0.397492	-0.0856859	-1.74824	0.354626	-0.233	-0.1	0.6
1996-09-01	0.136635	0.307504	-0.863158	0.0690702	1.25405	0.0486267	-0.0306356	-0.0495959	-0.784756	0.43397	-0.318	0.1	-0.6
1996-10-01	-0.112289	-0.132194	-0.456061	0.769506	1.49983	0.0219963	-0.32115	-0.10713	-1.42992	0.155286	-0.378	0.1	1.6
1996-11-01	0.266867	0.263201	-0.206429	0.747144	0.886931	0.0499634	-0.00911843	0.470379	-0.844462	0.135236	-0.091	-0.1	1
1996-12-01	0.418398	0.278023	-0.716552	0.0466767	1.1971	0.340267	-0.990702	-0.279776	-0.56288	-0.0032151	-0.351	-0.1	-3.6
1997-01-01	0.0410844	0.0342943	0.429891	1.3667	0.744748	-0.230463	0.548717	0.226727	-1.23058	0.153485	-0.424	0.7	-2.4
1997-02-01	-0.0686548	0.0786355	-1.06282	0.616799	0.800765	-0.699479	-0.482071	0.00447268	0.0667594	0.000482412	-0.488	0.9	3.7
1997-03-01	0.271517	0.352126	-0.443948	0.194764	0.224673	-0.1078	0.0546779	0.489104	-0.479389	-0.132732	-0.195	0.7	1.2
1997-04-01	1.16063	1.14699	-0.98828	0.302649	1.4986	-0.246661	-0.489706	-2.34175	-0.198924	0.0484877	0.479	0.9	-1.8
1997-05-01	1.24969	1.1686	-0.271186	-1.13874	2.41488	-0.593271	-1.77509	-0.165048	0.612373	0.245952	1.107	1	-1.9
1997-06-01	0.799763	0.741983	-1.88591	-0.352753	0.939655	0.569247	0.266171	-1.76303	0.609387	0.104915	2.314	0.8	-3.1
1997-07-01	0.207967	0.3504	-1.12208	-2.18122	-0.77416	0.800031	-1.16974	-1.69436	1.10534	-0.0388251	2.673	0.5	1.1
1997-08-01	-0.353156	-0.0378099	-0.206024	-1.90078	0.204386	2.11586	-1.46082	-1.51692	-1.23916	-0.277335	2.882	0.5	0.7
1997-09-01	-1.03319	-0.842721	-1.6852	-0.973598	0.600167	2.60793	0.219397	-1.07656	-2.23593	-0.0469735	2.831	0.3	-0.8
1997-10-01	-1.74874	-1.63827	-1.09334	1.32401	0.901614	2.69472	0.210569	-1.04572	-2.39465	0.0978965	2.184	0.1	-2.6
1997-11-01	-1.90936	-1.70001	-0.55739	1.5035	0.253134	0.781864	1.55756	-1.23949	-1.07679	0.424295	2.327	-0.1	0.1
1997-12-01	-1.8115	-1.815	-1.34865	-1.02025	0.373778	1.44064	1.00679	-1.04927	-0.113775	0.610994	2.203	-0.6	-0.5
1998-01-01	-1.50754	-1.57192	-1.13784	-0.504572	1.72625	1.74226	2.21109	-1.3433	0.503544	0.411546	2.4	-0.6	-0.7
1998-02-01	-1.85369	-1.81209	-1.81042	-1.10538	1.55	2.77456	3.01057	-0.909609	1.62364	0.957059	2.663	0.1	0.7
1998-03-01	-1.69018	-1.72938	-0.681384	-0.712477	1.86689	2.695	2.64365	-0.819531	1.06269	0.876611	2.635	0.1	0.5
1998-04-01	-1.72489	-1.5823	-1.2279	2.24472	1.3241	3.44337	3.4475	0.438836	-1.59262	1.07195	2.553	0.2	0.7
1998-05-01	-1.41301	-1.2469	-0.27285	1.75767	1.97417	2.93038	1.24564	0.578878	-0.632785	1.0614	1.964	0.5	-0.2
1998-06-01	-1.02819	-0.785684	0.0272133	-0.182627	1.48147	1.82289	-0.766115	0.587735	-0.747521	0.711136	1.11	0.3	-1
1998-07-01	-0.663441	-0.368683	-0.425678	-0.0653424	0.846229	1.6583	0.292863	0.00575273	-0.60766	0.794168	0.4	0.1	0.3
1998-08-01	-0.560977	-0.261708	-1.13516	-1.35526	1.49398	2.04756	0.00563155	-0.0911135	-0.309236	1.01724	-0.172	0.4	1.5
1998-09-01	-0.881854	-0.722698	0.103327	0.0720826	0.30542	1.22377	-0.227521	-0.483624	-0.0649937	0.740313	-0.577	0.4	-2
1998-10-01	-1.44891	-1.25393	-0.208921	-0.173662	0.687151	-0.295728	0.681852	-0.69797	0.415121	0.76239	-0.807	0.5	1
1998-11-01	-1.19016	0.0616518	0.737365	0.652829	1.13902	-0.350212	1.48167	-0.0914208	0.528451	0.757475	-1.1	0.3	0.9
1998-12-01	-0.240943	1.08961	-0.706044	0.239588	2.3137	0.245173	0.742521	0.19194	-0.0608891	0.469978	-0.965	0.2	1.6
1999-01-01	-0.500224	0.975869	0.346169	0.91211	1.37204	-0.473547	1.34212	3.02632	-1.69724	0.352218	-1.042	0	1.3
1999-02-01	0.262896	1.64483	-0.441776	1.75579	1.76535	-0.193456	0.814896	3.04055	-2.89557	0.363795	-1.11	0.1	2.3
1999-03-01	1.07193	2.22686	0.377222	1.06124	1.3313	-0.309579	0.0604447	2.36484	-2.05239	0.292258	-0.997	-0.2	0.2
1999-04-01	0.979296	2.28914	-0.0266871	1.32934	1.69796	-0.0658328	-0.40309	2.56653	-2.35967	0.0038033	-0.978	-0.6	0
1999-05-01	0.993958	2.34616	0.909487	0.58755	1.3157	-0.580423	-0.885098	2.0943	-2.24859	0.103329	-0.67	-0.4	0.4
1999-06-01	1.28699	2.45525	-0.628601	0.729401	1.29203	0.241907	0.0543492	1.8978	-1.9634	0.240758	-0.384	-0.2	1.3
1999-07-01	1.23283	2.1977	-0.349088	0.394812	1.80076	0.4901	-1.07809	1.37219	-1.37534	0.571393	-0.518	-0.1	-1.7
1999-08-01	1.28311	2.16759	-0.485761	0.780708	1.28268	0.327032	-1.64197	0.464268	-0.48271	0.356318	-0.737	0.1	-2.6
1999-09-01	1.13914	2.12786	0.115716	0.517522	1.58301	-0.738358	0.103574	0.442202	-0.780689	0.431559	-0.893	0.1	0.9
1999-10-01	0.322637	1.42702	0.0367648	-0.284253	0.810791	-0.845636	-0.781083	0.0640173	1.06004	0.586669	-0.947	0	0.4
1999-11-01	-0.652223	0.709488	0.446915	0.324436	2.53962	-0.913617	0.182843	-0.0751632	0.48567	0.388775	-1.048	0.1	0.8
1999-12-01	-1.52656	0.0502109	-0.344045	0.677773	1.76739	-0.944467	0.887562	1.05128	-1.34686	0.358436	-1.212	0.2	1.7
2000-01-01	-0.749759	0.477388	1.22741	1.60811	1.87858	-0.891933	0.444732	3.72933	-2.01967	0.289319	-1.127	0.2	0.1
2000-02-01	-0.542387	1.06633	0.382049	0.710179	0.60009	-1.0245	-0.704254	2.70779	-1.44731	0.0233001	-1.186	-0.2	3.1
2000-03-01	-0.173108	1.4687	0.568538	1.6225	1.86658	-1.078	-1.42899	-1.9333	-1.64667	0.0834439	-1.04	0.1	0.4
2000-04-01	0.33129	1.96281	0.64579	0.511743	1.93871	-0.483998	-0.85838	2.02641	-2.52451	-0.199119	-0.435	0	-2.5
2000-05-01	0.685537	2.165	-0.342291	0.874585	1.24281	-0.140368	-0.828631	1.68328	-1.4443	0.0298512	0.016	-0.2	1.4
2000-06-01	0.649744	1.98411	-0.416521	0.197809	1.42728	-0.412773	-0.996082	0.00320786	-1.03754	0.234938	-0.267	-0.1	-0.5
2000-07-01	0.772	1.90015	1.56042	1.65408	2.32996	0.0200944	-0.617322	0.838244	-1.58312	0.532351	-0.211	0.1	-2.9
2000-08-01	1.01568	2.01086	-0.6713	-0.862921	1.50803	0.324406	-0.735729	0.0371648	-0.289016	0.754136	-0.145	-0.1	0.4
2000-09-01	1.06289	2.04784	0.708504	1.55071	2.00135	-0.727695	0.237515	-1.281	-1.33553	0.43649	-0.229	-0.1	0.2
2000-10-01	0.96744	2.08884	-0.451027	-0.202283	1.25996	-1.13717	-0.567147	-1.14019	1.17404	0.385853	-0.324	0.1	4.5
2000-11-01	0.660498	2.00516	0.107308	0.469936	1.3198	-1.09615	0.0146	-0.770991	-0.302042	0.521373	-0.725	-0.2	0
2000-12-01	-0.463274	1.03265	-1.1189	-0.181731	-0.6431	-1.30738	0.000957247	-0.371361	0.561258	0.0539633	-0.634	-0.2	-2.2
2001-01-01	-0.400321	1.15588	1.67786	0.793735	1.06118	-1.59781	-0.742083	0.92726	-1.47739	-0.341042	-0.53	-0.2	-0.1
2001-02-01	0.413915	1.48962	0.638145	0.36721	0.529127	-1.24443	-0.79674	1.0195	-0.776463	0.0371498	-0.682	-0.2	-0.5
2001-03-01	0.74133	1.93738	-0.80613	-0.50557	0.324175	-0.69379	-0.389366	1.03084	-1.30267	-0.23701	-0.61	0.1	-1.5
2001-04-01	1.0327	2.43747	0.15667	-1.43076	0.0844002	-0.628096	-0.557568	1.001	-0.760641	-0.0319931	-0.154	-0.1	1.4
2001-05-01	0.565488	1.99893	-0.763259	-1.4606	0.259005	-0.0600659	0.308847	0.850507	-0.888799	0.179119	0.151	-0.3	-1
2001-06-01	0.31558	1.71284	0.723075	0.81654	1.58276	-1.1963	-0.960186	-3.88597	-1.40846	0.536541	-0.005	-0.1	-1.9
2001-07-01	0.262461	1.553	-0.721896	-0.0955558	1.45406	-0.248967	0.0577355	0.267807	-1.13353	0.634784	0.194	0.2	0.3
2001-08-01	-0.0240781	1.272	-1.03905	-1.45706	0.160032	0.820865	-1.75873	-0.644737	0.320033	0.404912	0.321	0.2	0.6
2001-09-01	-0.142553	1.00764	0.491293	-0.341266	0.839707	-0.0686746	-0.639545	-0.664001	-1.43149	0.512799	-0.21	0.2	-2.8
2001-10-01	-0.399941	0.675456	-0.815457	-1.86632	0.240048	0.311789	-1.0197	-1.02153	-1.06004	0.330411	-0.33	0.1	0.9
2001-11-01	-0.853139	0.479146	-0.435405	-0.16886	1.61613	-0.330905	0.632861	-1.05092	-0.210233	0.587808	-0.248	0.4	1.4
2001-12-01	-0.881785	0.63398	-1.38342	-0.325066	2.19276	-0.321507	1.96646	-0.702526	-0.122871	0.498163	-0.044	0.7	-4.1
2002-01-01	0.353626	1.79282	0.538219	-0.443271	0.963715	-0.740005	0.433987	-0.237725	-0.266788	0.600454	-0.012	0.9	0.5
2002-02-01	-0.219934	1.36264	-0.695842	-0.301922	0.463431	0.059555	1.14116	0.444217	-0.641239	0.36007	-0.175	0.9	1.7
2002-03-01	-0.0615041	1.35842	-0.933814	-0.0405561	1.39614	-0.0995077	0.237293	1.07457	-1.09733	0.664068	-0.135	0.6	0.9
2002-04-01	0.00210224	1.47332	0.541474	0.300425	2.3734	-0.116691	-0.238741	0.24464	-1.23158	0.50859	0.378	-0.1	2.2
2002-05-01	-0.0415738	1.37996	-0.638571	-0.960375	0.950767	-0.133944	0.0865403	-0.397832	-0.0683239	0.0734043	0.885	-0.2	1.9
2002-06-01	0.289268	1.6129	1.74878	-1.05695	1.11346	-0.276962	-0.531809	-0.763882	-0.321189	0.0847879	0.838	-0.1	1.9
2002-07-01	0.594778	1.68938	-0.652072	-1.1493	0.543051	1.34496	0.19093	-0.760724	-0.0418494	0.142239	0.588	0	1.6
2002-08-01	0.747643	1.75338	-1.10102	-2.3486	0.395455	1.54848	-1.4503	-0.810081	-1.7318	0.311207	0.886	0.2	0.6
2002-09-01	0.764785	1.74779	-1.5082	-3.1557	0.0246512	3.78521	-1.73886	-1.52131	-3.89436	0.232618	0.782	0.2	-4.4
2002-10-01	0.242626	1.3485	-1.00855	-3.12172	1.1105	3.82945	-4.06616	-1.34744	-7.05838	0.382662	0.901	0.4	-2
2002-11-01	-0.373049	0.911037	-0.603548	-0.507119	0.819637	1.19433	-1.67289	-1.64368	-2.63848	0.51447	0.984	0.3	1.3
2002-12-01	0.139538	1.41709	-0.300347	-1.54047	0.0580149	1.67546	-1.11793	-1.84247	-3.0062	0.367066	1.142	-0.1	-2.4
2003-01-01	-0.0309875	1.19742	-1.5846	-2.06342	0.557256	1.85913	0.96743	-1.68814	0.206023	0.586378	1.23	-0.3	0.4
2003-02-01	-0.5623	1.05222	0.3271	-1.31546	1.60321	0.230824	0.763395	-0.702234	-0.856672	0.160899	0.909	-0.6	1.2
2003-03-01	-0.855897	0.682962	-0.403372	-1.86014	0.982047	0.328928	0.694473	0.489391	-0.204842	0.0238264	0.794	-0.8	0.5
2003-04-01	-0.52227	1.26566	0.496504	-1.69139	1.02707	0.140425	0.163987	0.469949	-0.961143	0.386724	0.356	-0.5	-2
2003-05-01	-0.297558	1.33467	-0.45463	-1.72656	0.270041	-0.227094	-0.0258849	0.0829452	0.00992489	0.515668	0.037	-0.2	1.9
2003-06-01	-0.182278	1.27024	-0.0621506	-0.921998	0.973092	0.144401	0.218048	-0.824757	-0.233959	0.528667	0.009	0	-0.5
2003-07-01	0.0181427	1.31744	-0.330244	-1.30429	0.0710848	0.85793	-1.16867	-1.10454	-0.147831	0.696262	0.028	0.1	0.4
2003-08-01	0.306733	1.4847	0.0184065	-0.501103	1.40528	0.550308	-0.115796	-0.491702	-0.606108	0.554474	0.277	0.1	-2
2003-09-01	0.551919	1.61776	0.430087	-1.93295	0.240514	1.65672	-1.58304	-0.877157	-2.00353	0.711113	0.47	0.4	-0.6
2003-10-01	0.281762	1.42702	0.0862529	-0.740001	1.79552	0.0918259	0.401522	-0.643883	-1.87947	0.131935	0.562	0.3	-1
2003-11-01	0.0500309	1.34293	0.134944	0.0916496	1.25179	-0.824104	0.36089	-0.784676	0.0576979	0.6793	0.536	0.2	1.4
2003-12-01	-0.653455	0.861793	-1.19407	0.593841	1.75435	-0.647542	0.796321	-0.529068	-0.2022	0.526672	0.34	0.3	-1.1
2004-01-01	-0.734295	0.685088	-0.951362	1.45456	1.57	0.0850796	2.19376	0.21944	-1.85728	0.710319	0.313	0.2	0.2
2004-02-01	-0.375792	1.3062	1.4639	0.046577	1.44985	-0.203188	0.591365	1.61193	-1.52881	-0.0186961	0.361	0.2	-1.4
2004-03-01	-0.523853	1.2895	1.05033	-0.735593	1.89388	0.605338	0.946931	2.1311	-1.55415	0.186084	-0.131	0.2	1.5
2004-04-01	-0.353344	1.41399	-0.25048	0.23777	1.50157	0.465351	0.419147	-2.21867	-2.05857	0.541888	0.243	0.7	1.7
2004-05-01	-0.465691	1.1837	-0.214889	0.263151	1.45323	0.579138	0.47138	0.728892	-0.995806	0.607888	0.44	0.4	0.9
2004-06-01	-0.833884	0.799092	-0.389474	-0.507671	1.3507	-0.604302	-1.26786	-0.0843552	-0.493163	0.271269	0.24	0.4	-1.5
2004-07-01	-1.00117	0.635553	0.292205	0.770323	1.5827	0.0269061	-0.403569	0.793517	-1.59567	0.254317	0.471	0.3	-0.7
2004-08-01	-0.677087	0.745835	0.705379	-0.868583	0.225678	0.497772	-1.04217	-0.24677	-1.01768	0.396484	0.622	0.3	-1.5
2004-09-01	-0.161015	0.977635	0.208497	-0.719744	0.440158	-0.0900021	-0.565998	-0.625358	-0.212163	0.726389	0.568	0.4	2
2004-10-01	0.21639	1.26998	-0.478759	-1.66176	1.04361	0.832019	0.392159	-0.380338	-0.952682	0.663832	0.52	0.6	-2
2004-11-01	0.116653	1.34293	-1.28196	-0.562109	1.41932	0.258827	0.815968	0.701534	-0.545772	0.509978	0.816	0.9	-0.2
2004-12-01	-0.105155	0.918746	-0.464583	0.390652	2.43751	0.520751	0.778872	0.0391406	-1.88502	0.262859	0.675	0.7	2.6
